# Supplementary material for: Study of the 16S microbiome of swans died during the H5N1 outbreak in the Caspian seashore
Source: Front Vet Sci. 2025 Jul 4;12:1597890. doi: 10.3389/fvets.2025.1597890 (PMC12270885; doi:10.3389/fvets.2025.1597890)
Supplement: SUPPLEMENTARY TABLE S1 — Individual sample-level abundances in each swan sample. [file Table_1.xlsx]

## Sheet: Лист1
	Swan_2023_1_juv_tr_S21_L001	Swan_2023_10_cl_S42_L001	Swan_2023_11_tr_S22_L001	Swan_2023_2_cl_S38_L001	Swan_2023_2_juv_tr_S20_L001	Swan_2023_3_cl_S39_L001	Swan_2023_3_tr_S18_L001	Swan_2023_6_cl_S41_L001	Swan_2023_6_tr_S19_L001	Swan_2024_2_juv_cl_S26_L001	Swan_2024_2_juv_tr_S29_L001	Swan_2024_2_tr_S25_L001	Swan_2024_3_cl_S23_L001	Swan_2024_4_cl_S30_L001	Swan_2024_5_cl_S24_L001	Swan_2024_5_juv_cl_S31_L001
Campylobacter	0.937113	0.918069	0.766223	0.792815	0.588436	0.818293	0.776986	0.939654	0.857098	0.570293	0.851573	0.823529	0.699391	0.78283	0.870219	0.553945
Fusobacterium	0.0374769	0.050673	0.141659	0.136834	0.278397	0.109967	0.115501	0.0406469	0.0877935	0.28099	0.110165	0.101961	0.178334	0.138681	0.0614626	0.273432
Streptobacillus	0.00976824	0.00796014	0.0403609	0.0175876	0.074209	0.0237389	0.0535406	0.00526402	0.014597	0.0468016	0.00883593	0.0322876	0.0368314	0.0185125	0.0238153	0.0525961
Bacteroides	0.0035753	0.015079	0.0196265	0.0298117	0.038015	0.0263571	0.0373489	0.0035817	0.0157605	0.0462595	0.0142672	0.0159477	0.0312796	0.0188373	0.0209286	0.028321
Porphyromonas	0.00197919	0.00187678	0.0102881	0.00561307	0.00614614	0.00384011	0.00949914	0.00401585	0.00433679	0.0186122	0.00226978	0.0027451	0.0251862	0.0349681	0.0121482	0.0178692
Veillonella	0.000957671	0.00271809	0.00664767	0.00910565	0.00295925	0.00750567	0.00237478	0.00331036	0.00391369	0.0103	0.00316148	0.00444444	0.00758294	0.000974342	0.00360837	0.0185435
Anaerosporobacter	0	6.47165e-05	0.00569801	0	0	0	0	5.42682e-05	0.00296171	0.0124684	0.000648508	0	0.00677048	0.000433041	0	0
Tyzzerella	6.38447e-05	0	0.00316556	0	0	0	0	0	0.00380791	0	0.00137808	0	0.00013541	0.000541301	0	0
Lachnoclostridium	0.00012769	0.00220036	0.00253245	0.00049894	0	0.00279281	0.00107945	0.000217073	0.00253861	0.00307192	0.00437743	0.00575163	0.00717671	0.000866082	0.000120279	0.0387728
Cetobacterium	0.000383068	0.00122961	0.00126622	0.00074841	0.00250398	0.00174551	0.00129534	0.00227926	0.00158663	0.00162631	0.000486381	0.000784314	0.000947867	0.000866082	0.000962232	0.000674309
Lachnospiraceae UCG-008	0.000510758	0	0.00126622	0.00024947	0.00204871	0	0.000215889	5.42682e-05	0.00285593	0	0.000162127	0.00444444	0.00013541	0	0.000120279	0
Helicobacter	0.000510758	0	0.000474834	0.000623675	0	0.00314191	0.000863558	0.00059695	0.00179818	0.00289122	0.00194553	0.00666667	0.000947867	0.000324781	0.000120279	0.0148348
Neisseria	0	0	0.000474834	0	0	0	0	0	0	0	0	0	0	0	0	0.000337154
Saccharofermentans	0	0	0.000158278	0	0.0052356	0	0	0	0	0	8.10636e-05	0	0	0	0	0
[Eubacterium] nodatum group	0	0	0.000158278	0	0	0	0	0	0	0	0	0	0	0	0	0
Tuzzerella	0.00261763	0.000129433	0	0	0	0	0	0	0	0.000542103	0	0	0	0	0	0
Pseudoalteromonas	6.38447e-05	0	0	0	0	0	0	0	0	0	0	0	0	0	0	0
Lachnospiraceae UCG-010	0.00459682	0	0	0.000374205	0	0.000349101	0.000431779	0	0	0.000361402	0	0.000392157	0.000406229	0	0.00192446	0
Riemerella	0.000255379	0	0	0	0	0	0	0	0	0	0	0	0	0	0	0
Fastidiosipila	0	0	0	0.00236996	0	0.000698202	0	0	0	0	0	0	0	0	0.00108251	0
Mageeibacillus	0	0	0	0.00199576	0	0.00017455	0	0	0	0.00379472	0	0	0	0	0.00204474	0
Prevotellaceae Ga6A1 group	0	0	0	0.00112261	0.000682905	0.000349101	0	0	0.000423101	0	8.10636e-05	0.000261438	0.000541638	0.000541301	0.000240558	0
Prevotella	0	0	0	0.00024947	0.00045527	0.000872753	0.000431779	0.000271341	0.000317326	0.000542103	0.000486381	0.000261438	0.000677048	0.00010826	0.000240558	0
Arcanobacterium	0	0	0	0	0	0	0	0	0	0.000180701	0	0	0.00352065	0.00129912	0	0
Enterococcus	0	0	0	0	0.00045527	0	0	0	0	0	0	0	0	0	0	0
Peptoniphilus	0	0	0	0	0	0	0	0	0.000105775	0	0	0.000130719	0	0	0	0
Peptococcus	0	0	0	0	0	0	0	0	0	0.000361402	0	0	0	0	0.000120279	0
Paludicola	0	0	0	0	0	0	0	0	0	0	0	0.000261438	0	0	0	0
Mycoplasma	0	0	0	0	0	0	0	0	0	0	0	0	0	0	0.000360837	0
Breznakia	0	0	0	0	0.00045527	0.00017455	0.000431779	5.42682e-05	0.000105775	0.000722805	0	0	0.00013541	0.00010826	0.000360837	0.000337154
Catellicoccus	0	0	0	0	0	0	0	0	0	0.000180701	0	0.000130719	0	0.00010826	0.000120279	0.000337154
Bulleidia	0	0	0	0	0	0	0	0	0	0	8.10636e-05	0	0	0	0	0
Showing 1 to 26 of 32 entries, 16 total columns
